# Supplementary material for: Electrophysiological Activity of Primary Cortical Neuron-Glia Mixed Cultures
Source: Cells. 2023 Mar 6;12(5):821. doi: 10.3390/cells12050821 (PMC10001406; doi:10.3390/cells12050821)
Supplement: Supplementary file 1 [file cells-12-00821-s001.zip]

Archive with 1 entries (1 files):
- cells-2206398-supplementary.pdf
